# Supplementary material for: Light Exposure Ameliorates Tau-Induced Deficits via Adenosine Signaling and Mitochondrial Quality Control in Drosophila
Source: Biomedicines. 2026 Jul 2;14(7):1502. doi: 10.3390/biomedicines14071502 (PMC13405969; doi:10.3390/biomedicines14071502)
Supplement: Supplementary file 1 [file biomedicines-14-01502-s001.zip]

Archive with 1 entries (1 files):
- biomedicines-4313099-supplementary.pdf
